# Supplementary material for: De Novo Transcriptome of the Flagellate Isochrysis galbana Identifies Genes Involved in the Metabolism of Antiproliferative Metabolites
Source: Biology (Basel). 2022 May 18;11(5):771. doi: 10.3390/biology11050771 (PMC9138222; doi:10.3390/biology11050771)
Supplement: Supplementary file 1 [file biology-11-00771-s001.zip › Table S2.xlsx]

## Sheet: + - 2
Transcript	prob	log2FC	NCBI NR
104279	1	30.005	PPM-type phosphatase domain-containing protein
105275	0.999997	25.8452	Cyclic nucleotide-binding domain-containing protein
100068	1	24.6899	ankyrin repeat domain-containing protein 7
103453	1	23.3256	Cytochrome b5 heme-binding domain-containing protein (Fragment)
26772	1	22.1109	Outer dynein arm-docking complex subunit 3
26590	1	19.4372	Cyclic nucleotide-binding domain-containing protein (Fragment)
107576	1	19.3954	Chitin-binding type-4 domain-containing protein (Fragment)
84571	1	19.1747	Prolyl 4-hydroxylase 4
82885	1	18.0416	trichohyalin-like
24792	1	16.8247	Putative peroxisomal membrane protein
12875	1	15.5394
26540	1	15.4765	HTH myb-type domain-containing protein (Fragment)
837	1	14.9027	Elongation factor Tu
105658	1	14.2537	Septin-type G domain-containing protein (Fragment)
106825	1	14.1619	MMPL domain-containing protein (Fragment)
24766	1	14.077
37954	1	12.7744
1824	1	12.496	Fe2OG dioxygenase domain-containing protein (Fragment)
143	1	12.0014	EF-hand domain-containing protein (Fragment)
102185	1	11.9802	DNA damage-inducible protein
24689	1	11.4276
103943	1	11.365	Transgelin
99784	1	10.9421	Leucine-rich repeat extensin-like protein 4
22351	1	10.6533
101866	1	10.6467
99777	1	10.6358	Leucine-rich repeat extensin-like protein 4
41545	1	10.5937
99616	1	10.5565
99800	1	10.4645	Leucine-rich repeat extensin-like protein 4
40806	1	10.3474
25064	1	10.2626	Putative Copia protein (Gag-int-pol protein) (Fragment)
83202	1	10.1671
99787	1	10.157	Leucine-rich repeat extensin-like protein 4
80688	1	10.103	NET domain-containing protein (Fragment)
83648	1	10.0779
23305	1	10.072
100600	1	10.0704	Tr-type G domain-containing protein (Fragment)
39664	1	10.0386
41854	1	10.0182
31654	1	9.99898
85062	1	9.96237
44619	1	9.93996
39756	1	9.88033
92952	1	9.85601	ADF-H domain-containing protein (Fragment)
46701	1	9.85299
55251	1	9.84862
42769	1	9.84392
101628	1	9.81357	Rotamase fkbp 1
49088	1	9.80471
48470	1	9.7597
43006	1	9.75714
49252	1	9.75139
54867	1	9.7375
41295	1	9.72297
50744	1	9.65318
42693	1	9.63256
81325	1	9.62272	ankyrin repeat domain-containing protein 7
82814	1	9.58797	Glutamine--fructose-6-phosphate transaminase (isomerizing)
100077	1	9.57144	PPM-type phosphatase domain-containing protein
53403	1	9.56515
42780	1	9.55422
39753	1	9.55393
38415	1	9.53857
46998	1	9.52851
39273	1	9.50079
47149	1	9.48528
100602	1	9.47406	Tr-type G domain-containing protein (Fragment)
52085	1	9.47287
41421	1	9.46877
107116	1	9.46222
49377	1	9.43305
47062	1	9.42264
39066	1	9.41687
50612	1	9.41019
39916	1	9.40678
49470	1	9.3853
46453	1	9.36068
39236	1	9.35927
14743	1	9.35869
44428	1	9.35486
44538	1	9.33296
43989	1	9.32001
50440	1	9.31817
24494	1	9.31799
37252	1	9.31473
103274	1	9.30259
41142	1	9.30235
43849	1	9.28743
52307	1	9.28671
103087	1	9.28062	Transmembrane 9 superfamily member
44161	1	9.27277
39335	1	9.27265
45281	1	9.26281
48992	1	9.26265
45389	1	9.26145
43088	1	9.25894
80962	1	9.25257
50177	1	9.2475
39613	1	9.22669
31648	1	9.21937
48156	1	9.21847
49064	1	9.20206
49332	1	9.19653
53148	1	9.19459
53586	1	9.19377
47738	1	9.18654
49127	1	9.18128
39802	1	9.17866
54202	1	9.17303
52108	1	9.17108
46841	1	9.17085
51904	1	9.16658
108667	1	9.16504
42097	1	9.15901
49174	1	9.15862
55314	1	9.1522
41700	1	9.14553
82652	1	9.1397
38850	1	9.128
92121	1	9.12417
9899	1	9.12322
55404	1	9.12302
25761	1	9.12073
42692	1	9.11428
43773	1	9.10676
37312	1	9.10544
54496	1	9.09385
24275	1	9.08659
42698	1	9.08631
107987	1	9.08068
46293	1	9.07965
39755	1	9.07456
101773	1	9.07279	Vacuolar H+-ATPase V1 sector, subunit D
46455	1	9.06734
41896	1	9.05766
40195	1	9.05654
35805	1	9.04209
25730	1	9.04168
51919	1	9.03812
43915	1	9.03733
43453	1	9.0284
43625	1	9.02752
44045	1	9.02386
52134	1	9.02219
45221	1	9.01877
40406	1	9.0181
52648	1	9.01571
102336	1	9.00795	RING finger protein nhl-1
44103	1	8.9989
46535	1	8.99858
54420	1	8.9892
41334	1	8.98883
42630	1	8.98621
40164	1	8.9853
103085	1	8.98447	Transmembrane 9 superfamily member
36130	1	8.98162
36087	1	8.97736
49554	1	8.9694
40187	1	8.96879
46767	1	8.96682
43649	1	8.96543
43901	1	8.96118
40199	1	8.95737
52058	1	8.95521
40686	1	8.95046
41224	1	8.94959
91675	1	8.94638
42214	1	8.94235
37955	1	8.93961
46372	1	8.93569
42440	1	8.93216
37967	1	8.93158	Putative pantetheine hydrolase
49852	1	8.92568
59364	1	8.92316
53103	1	8.91378
54963	1	8.91099
41105	1	8.90813
42610	1	8.9079
43007	1	8.90394
36369	1	8.90313
46260	1	8.90102
41785	1	8.90036
50190	1	8.90009
44147	1	8.89893
31644	1	8.89834
53784	1	8.89739
42591	1	8.89258
25728	1	8.88796
43416	1	8.88292
54619	1	8.88284
45423	1	8.88173
67514	1	8.88144
43098	1	8.88003
49592	1	8.87178
49781	1	8.86849
36977	1	8.86648
46373	1	8.86421
47949	1	8.85492
42749	1	8.8534
100598	1	8.85289	Translation elongation factor EF1A/initiation factor IF2gamma family protein isoform 1
38668	1	8.85102
41935	1	8.84412
53421	1	8.84022
41612	1	8.83942
35267	1	8.83712
39653	1	8.83628
54246	1	8.83481
41962	1	8.83449
44552	1	8.83209
31652	1	8.82664
107961	1	8.8259
38741	1	8.82579
55149	1	8.82427
42292	1	8.82257
49816	1	8.82247
47851	1	8.82181
103842	1	8.81573
47531	1	8.81432
41856	1	8.81346
35807	1	8.81094
42932	1	8.81036
39849	1	8.8095
43395	1	8.80761
37940	1	8.80646
64843	1	8.806
106725	1	8.80123
42551	1	8.79674
54288	1	8.79427
1318	1	8.79387	PHB domain-containing protein (Fragment)
102672	1	8.79375	4-diphosphocytidyl-2C-methyl-D-erythritol synthase
70549	1	8.78985
39197	1	8.7892
54112	1	8.7824
43785	1	8.78047	Keratin, type II cytoskeletal 8
48892	1	8.77946
42942	1	8.77814
45936	1	8.77673
49663	1	8.77542
39307	1	8.77472
44540	1	8.77322
48942	1	8.77224
105321	1	8.77221	Aldo/keto reductase
108696	1	8.76842
42889	1	8.76716
41223	1	8.76691
39910	1	8.76487
93018	1	8.7613
23124	1	8.75952
49548	1	8.75943
54316	1	8.75729
49062	1	8.75425
41754	1	8.75359
46028	1	8.75202
44114	1	8.74443
65275	1	8.74135
40618	1	8.74024
58970	1	8.73923
43227	1	8.73642
50887	1	8.73519
53177	1	8.7348
38889	1	8.73438
39333	1	8.73305
46361	1	8.73154
47586	1	8.73142
44734	1	8.72637
101382	1	8.72185	PAS domain-containing protein (Fragment)
44238	1	8.72048
41887	1	8.71752
43011	1	8.7173
49684	1	8.71665
35757	1	8.71558
109133	1	8.71369
53776	1	8.70773
103673	1	8.70756	Fumarylacetoacetase
61883	1	8.70699
50473	1	8.70669
43197	1	8.70445
71294	1	8.70361
48220	1	8.70237
46044	1	8.70221
3306	1	8.69698
50354	1	8.69401
46212	1	8.69009
49712	1	8.68862
37958	1	8.68545
43380	1	8.68455
41533	1	8.68388
39674	1	8.68253
109647	1	8.68124
37685	1	8.6812
39667	1	8.67858
104451	1	8.6764	AMP-binding domain-containing protein (Fragment)
26398	1	8.67381
44266	1	8.67218
44215	1	8.66989
46335	1	8.66686
39914	1	8.66662
2847	1	8.66001
42995	1	8.65749
47897	1	8.65464
59356	1	8.6546
43048	1	8.65448
43764	1	8.65153
50355	1	8.65014
42564	1	8.64907
41726	1	8.64844
101769	1	8.6478	Vacuolar H+-ATPase V1 sector, subunit D
43905	1	8.64685
51039	1	8.64656
50115	1	8.6398
45318	1	8.6372
45319	1	8.63574
35797	1	8.6355
49327	1	8.63505
50350	1	8.63275
39163	1	8.63262
35154	1	8.63062
42023	1	8.63015
51249	1	8.62437
41285	1	8.62229
46912	1	8.61734
43054	1	8.61523
33345	1	8.61399
52051	1	8.61256
49577	1	8.61246
44237	1	8.61246
22604	1	8.6094	Putative peroxisomal adenine nucleotide transporter 1
44530	1	8.6089
55311	1	8.60862
44267	1	8.60601
54836	1	8.60486
43005	1	8.60426
38227	1	8.60177
44665	1	8.59872
48894	1	8.59739
56677	1	8.5973
51438	1	8.59495
24073	1	8.5897
92551	1	8.58656
46684	1	8.58547
53246	1	8.58537
46491	1	8.58456
49526	1	8.58342
66977	1	8.58174
40879	1	8.57998
43379	1	8.5799
44232	1	8.57936
39001	1	8.57843
43832	1	8.57804
107979	1	8.57489
49155	1	8.57396
53414	1	8.57298
42306	1	8.57164
52779	1	8.5688
43925	1	8.56841
30419	1	8.56831
44206	1	8.5678
48462	1	8.56448
41697	1	8.56275
12470	1	8.56187
54259	1	8.56181
52785	1	8.56025
39881	1	8.55824
48494	1	8.55606
45912	1	8.5535
80403	1	8.54862
51038	1	8.54818
37679	1	8.54752
51105	1	8.54683
53332	1	8.54636
37163	1	8.54248
34628	1	8.54172
46821	1	8.54093
54263	1	8.53589
40061	1	8.53554
51281	1	8.53523
33767	1	8.53417
40940	1	8.53161
13840	1	8.5303
52851	1	8.52988
42096	1	8.5297
39906	1	8.52706
37474	1	8.52684
37321	1	8.52554
42344	1	8.52386
102924	0.999942	8.52353	Ring finger containing protein
70138	1	8.52324
39132	1	8.52256
49472	1	8.52221
40620	1	8.51954
44268	1	8.51844
36651	1	8.5183
42422	1	8.51336
43184	1	8.51303
108882	1	8.5105
52322	1	8.51002
50895	1	8.50948
42100	1	8.50849
48857	1	8.50791
52168	1	8.50787
51417	1	8.50743
47055	1	8.50646
49799	1	8.50627
39011	1	8.49915
46162	1	8.49834
42523	1	8.49825
103794	1	8.49794
38649	1	8.49711
43277	1	8.49523
41617	1	8.49365
46792	1	8.49248
43480	1	8.4888
43957	1	8.48709
46107	1	8.48494
37957	1	8.48252
42949	1	8.48183
46763	1	8.47826
46211	1	8.47825
46871	1	8.47661
39949	1	8.47645
46207	1	8.47448
49307	1	8.47415
54838	1	8.47358
41988	1	8.47267
48842	1	8.46971
35941	1	8.46965
39880	1	8.46944
54791	1	8.46921
43985	1	8.46893
78454	1	8.46794
42872	1	8.46678
110664	1	8.46637
46359	1	8.4621
102748	1	8.46013	WD repeat-containing protein LWD1 family protein
39198	1	8.46001
52509	1	8.45755
48362	1	8.45545
39776	1	8.4549
42078	1	8.45258
42960	1	8.45108
108578	1	8.45081
50169	1	8.44826
52270	1	8.44638
53865	1	8.44615
55013	1	8.44469
51284	1	8.44463
40057	1	8.44305
42305	1	8.44237
47028	1	8.44156
40103	1	8.44116
39851	1	8.43974
75246	1	8.43479
50567	1	8.43462
40702	1	8.43443
40785	1	8.43344
36693	1	8.4316
83297	1	8.43159
53661	1	8.43048
40527	1	8.42992
39410	1	8.42735
47922	1	8.42629
40672	1	8.42573
54001	1	8.42503
51168	1	8.42491
73054	1	8.42424
41115	1	8.42015
45790	1	8.4182
47777	1	8.41714
38082	1	8.41593
40793	1	8.41543
43867	1	8.41474
64925	1	8.4145
67925	1	8.41424
47896	1	8.41311
40752	1	8.41206
52706	1	8.40913
37521	1	8.40787
42862	1	8.40676
108793	1	8.40519
53168	1	8.40449
54419	1	8.40092
39165	1	8.40043
53215	1	8.39797
100785	1	8.39584	Lipoxygenase domain-containing protein (Fragment)
51294	1	8.39348
38661	1	8.39273
44225	1	8.39236
48381	1	8.38453
52367	1	8.3836
42891	1	8.37975
52342	1	8.37906
43083	1	8.3779
35540	1	8.3774
51241	1	8.37683
41160	1	8.37667
14636	1	8.37493
40472	1	8.37481
44248	1	8.37455
44227	1	8.37418
42509	1	8.37383
47191	1	8.37119
90785	1	8.36986
21135	1	8.36471
53179	1	8.36361
40078	1	8.3619
107012	1	8.36164
42828	1	8.36139
54438	1	8.36093
47671	1	8.36092
14049	1	8.35977
107917	1	8.35642
40105	1	8.35557
110404	1	8.35455
41153	1	8.3516
52114	1	8.35026
52959	1	8.34991
43960	1	8.34953
45959	1	8.349
44255	1	8.34824
51861	1	8.34516
43481	1	8.34474
42821	1	8.34424
53927	1	8.34317
44556	1	8.34204
40169	1	8.34201
46025	1	8.34179
55355	1	8.33907
49269	1	8.33662
45287	1	8.33637
47886	1	8.33615
44016	1	8.33586
49357	1	8.33557
38584	1	8.33532
54283	1	8.33416
52161	1	8.33347
43762	1	8.33262
51693	1	8.33179
50193	1	8.33077
40408	1	8.3301
43954	1	8.32664
49192	1	8.32597
44350	1	8.32555
43865	1	8.32524
60756	1	8.32412
55380	1	8.32286
54044	1	8.32278
34543	1	8.32229
83187	1	8.32173
48957	1	8.32123
41420	1	8.3207
50280	1	8.32045
54023	1	8.31957
31656	1	8.3154
41354	1	8.31421
42669	1	8.31347
49830	1	8.31307
113492	1	8.31223
43022	1	8.31079
48057	1	8.30895
41751	1	8.30865
35803	1	8.30757
54514	1	8.3072
47898	1	8.30693
38595	1	8.30593
39895	1	8.30561
109351	1	8.30469
45425	1	8.30406
45405	1	8.30334
24509	1	8.30321
32367	1	8.30203
50144	1	8.30068
74339	1	8.29812
52493	1	8.29751
51125	1	8.29633
105809	1	8.29424
47100	1	8.29248
57811	1	8.29059
108212	1	8.28902
26314	1	8.28773
33888	1	8.28714
38420	1	8.28587
65964	1	8.28508
48870	1	8.28473
46034	1	8.2842
51282	1	8.2841
39883	1	8.28381
51687	1	8.28193
43776	1	8.28117
50495	1	8.27996
66795	1	8.2797
44945	1	8.27741
49719	1	8.2766
112441	1	8.27593
40095	1	8.27493
50516	1	8.27409
48674	1	8.27367
46781	1	8.27346
42583	1	8.27128
67660	1	8.27077
41112	1	8.27052
47661	1	8.26973
44234	1	8.26826
44298	1	8.26704
39989	1	8.26644
54325	1	8.26487
38845	1	8.26425
41009	1	8.26406
50116	1	8.26333
51288	1	8.26206
46352	1	8.26204
41281	1	8.26075
49256	1	8.26009
62541	1	8.26002
48152	1	8.25962
49067	1	8.2578
46816	1	8.25766
46953	1	8.25743
29119	1	8.25714	t-SNARE coiled-coil homology domain-containing protein
44230	1	8.25705
41332	1	8.25691
51245	1	8.2566
45880	1	8.2563
46766	1	8.25546
54230	1	8.25508
44347	1	8.25405
47001	1	8.25401
40156	1	8.25308
40731	1	8.25288
55025	1	8.25275
39478	1	8.25258
52056	1	8.25247
44393	1	8.25155
37960	1	8.25129
49003	1	8.25112
40062	1	8.25026
44536	1	8.25008
25764	1	8.24868
108481	1	8.24673
49583	1	8.24671
48278	1	8.24562
51287	1	8.24552
42681	1	8.24544
42906	1	8.24374
51642	1	8.24262
44134	1	8.24137
52589	1	8.24091
108378	1	8.24014
93015	1	8.23884
44117	1	8.23733
37946	1	8.23719
49402	1	8.23689
51008	1	8.23441
44231	1	8.23342
37952	1	8.23291
42492	1	8.23148
34556	1	8.23045
42902	1	8.23034
44761	1	8.23013
25071	1	8.22808
43344	1	8.2273
50882	1	8.22723
43121	1	8.22455
33771	1	8.22404
50360	1	8.22376
66846	1	8.22247
49267	1	8.22245
52765	1	8.22205
43381	1	8.22075
51814	1	8.21994
39199	1	8.21921
39988	1	8.2183
107962	1	8.21783
26524	1	8.21764
52273	1	8.21537
43612	1	8.2152
45881	1	8.2143
108094	1	8.21412
40200	1	8.21324
65890	1	8.21261
55181	1	8.21188
50803	1	8.21118
35802	1	8.20985
80836	1	8.20587
42661	1	8.2047
41419	1	8.20449
41858	1	8.204
53218	1	8.20311
50422	1	8.203
45759	1	8.20284
51722	1	8.20277
93009	1	8.20263
15013	1	8.20217
44220	1	8.19847
13231	1	8.19828
76868	1	8.19652
44356	1	8.19407
55024	1	8.19223
52245	1	8.19137
47815	1	8.19116
49697	1	8.19091
107957	1	8.19059
42629	1	8.18915
40265	1	8.18875
36655	1	8.18842
109200	1	8.1878
45147	1	8.18769
44294	1	8.18679
37992	1	8.18514
42680	1	8.18248
41409	1	8.18241
40728	1	8.18208
44471	1	8.18203
46109	1	8.1761
109898	1	8.17346
43772	1	8.1728
54805	1	8.17139
42426	1	8.17106
44591	1	8.1702
48818	1	8.16976
54370	1	8.16921
45320	1	8.16843
57423	1	8.16669
41512	1	8.16618
51006	1	8.16566
39646	1	8.16479
39023	1	8.16434
46462	1	8.1627
109320	1	8.16258
49582	1	8.16163
50888	1	8.16155
46956	1	8.15971
40953	1	8.15968
37239	1	8.15925
51466	1	8.15828
50578	1	8.15822
35420	1	8.15796
38412	1	8.15757
43491	1	8.15589
55197	1	8.15395
52775	1	8.15304
41095	1	8.15228
38409	1	8.15195
52921	1	8.15105
50931	1	8.15022
31360	1	8.14955
46168	1	8.14762
50494	1	8.14718
41071	1	8.14306
39498	1	8.1425
26603	1	8.14206
63005	1	8.14197
44566	1	8.14157
55500	1	8.14131
43793	1	8.14115
55312	1	8.1403
100603	1	8.13974	Translation elongation factor EF1A/initiation factor IF2gamma family protein isoform 1
48826	1	8.13938
44934	1	8.13919
73457	1	8.1391
43700	1	8.13873
39209	1	8.1387
40106	1	8.13721
108934	1	8.13716
43139	1	8.13655
43168	1	8.13605
51856	1	8.13588
51619	1	8.13564
27386	1	8.13489
44535	1	8.13477
29617	1	8.13427
53460	1	8.13118
38843	1	8.13117
43729	1	8.13114
43452	1	8.13113
49989	1	8.13067
14342	1	8.12889
40314	1	8.12781
39191	1	8.12779
48468	1	8.12744
54962	1	8.12734
43562	1	8.12656
51917	1	8.12424
45185	1	8.12406
49915	1	8.12375
35799	1	8.12342
51479	1	8.12289
35155	1	8.12218
51069	1	8.1215
53069	1	8.12116
53977	1	8.12098
40687	1	8.1205
41849	1	8.12048
51259	1	8.12028
51253	1	8.12017
48856	1	8.11943
52378	1	8.11799
40489	1	8.11656
109350	1	8.1164
50068	1	8.11535
45284	1	8.11469
37989	1	8.1137
36852	1	8.11369
48154	1	8.11254
39005	1	8.1124
29695	1	8.11225
40136	1	8.11117
49744	1	8.11042
53112	1	8.11026
49031	1	8.10999
53531	1	8.10906
40807	1	8.1078
48339	1	8.10655
39218	1	8.10473
40058	1	8.10407
43769	1	8.104
44691	1	8.10386
42771	1	8.10383
52796	1	8.10374
9980	1	8.10232
44730	1	8.102
109465	1	8.1014
39004	1	8.10069
48149	1	8.09974
108360	1	8.09733
50111	1	8.09639
59796	1	8.09602
49869	1	8.09572
108337	1	8.09561
40670	1	8.09497
43424	1	8.09396
42646	1	8.09387
43717	1	8.09374
47011	1	8.09213
13591	1	8.09196
109079	1	8.09066
43047	1	8.09005
23374	1	8.09
109333	1	8.08853
109226	1	8.08748
50869	1	8.08662
34716	1	8.08542
47593	1	8.08412
48043	1	8.08349
35209	1	8.08342
39848	1	8.08234
39312	1	8.08061
38564	1	8.0805
46343	1	8.07901
41109	1	8.07671
48791	1	8.07638
45354	1	8.07631
51087	1	8.07489
55183	1	8.07449
48964	1	8.0742
44254	1	8.07308
63835	1	8.07292
50475	1	8.07136
23785	0.999999	8.07122
35801	1	8.06863
53338	1	8.06742
51618	1	8.06699
54285	1	8.0649
43279	1	8.0647
51317	1	8.06446
39277	1	8.06393
34627	1	8.06389
36851	1	8.06306
53746	1	8.06223
108032	1	8.06116
39688	1	8.06084
52753	1	8.05869
38599	1	8.05798
50170	1	8.05731
44200	1	8.05729
39067	1	8.05679
53346	1	8.05654
44229	1	8.05644
53710	1	8.05642
43128	1	8.05502
43605	1	8.05398
39592	1	8.05381
52012	1	8.0538
50088	1	8.05257
39149	1	8.05044
46443	1	8.05033
47184	1	8.05023
41003	1	8.05008
54363	1	8.04987
33769	1	8.0492
38416	1	8.04884
51395	1	8.04816
44242	1	8.04643
46793	1	8.04495
37519	1	8.04467
45631	1	8.04274
43221	1	8.04257
109026	1	8.04185
46843	1	8.03873
52211	1	8.03826
42976	1	8.03802
51032	1	8.03703
41537	1	8.03615
68538	1	8.03504
44810	1	8.03486
43359	1	8.03435
43565	1	8.03261
40109	1	8.03258
48993	1	8.03174
38406	1	8.03154
40753	1	8.03074
36650	1	8.03054
104033	1	8.03046
42973	1	8.02977
41938	1	8.02949
43218	1	8.02933
105819	1	8.02778
41296	1	8.02744
46246	1	8.02689
47783	1	8.02578
108404	1	8.02565
51926	1	8.02515
42979	1	8.02441
52132	1	8.02412
44241	1	8.02271
44245	1	8.02221
108580	1	8.02209
40658	1	8.02134
46893	1	8.02069
51248	1	8.01883
61523	1	8.01811
43842	1	8.01696
51507	1	8.01694
51699	1	8.01683
52405	1	8.01639
52827	1	8.01631
50665	1	8.01622
47318	1	8.01602
50555	1	8.01494
40124	1	8.01438
46616	1	8.01415
42577	1	8.01282
52181	1	8.01217
92973	1	8.01162
26798	1	8.01011
108397	1	8.01007
45618	1	8.00991
40490	1	8.00958
47672	1	8.00893
50889	1	8.0079
43150	1	8.00775
54489	1	8.00713
43758	1	8.00602
38517	1	8.0057
38479	1	8.00548
66189	1	8.00331
34534	1	8.00315
43169	1	8.00273
44955	1	8.00124
108147	1	8.00105
48157	1	8.00062
41331	1	8.0001
43372	1	7.99999
40526	1	7.99704
45917	1	7.99669
52210	1	7.9959
52855	1	7.9956
52203	1	7.99507
40469	1	7.99491
107804	1	7.99476
66490	1	7.99333
53191	1	7.99325
52269	1	7.99258
38518	1	7.99208
93715	1	7.99195
49265	1	7.99129
43744	1	7.98954
107803	1	7.98933
47977	1	7.98863
51172	1	7.98812
51192	1	7.98773
51624	1	7.98691
62520	1	7.98634
51084	1	7.98537
53380	1	7.98478
89785	1	7.9846
43020	1	7.9844
42613	1	7.98427
41423	1	7.98411
13743	1	7.98312
39827	1	7.98288
35425	1	7.98169
40674	1	7.98101
45614	1	7.98073
37473	1	7.98049
44568	1	7.98035
42662	1	7.98034
54324	1	7.97974
46124	1	7.97958
45522	1	7.97916
41618	1	7.97874
37683	1	7.97848
44567	1	7.97801
45122	1	7.97764
37766	1	7.97749
43131	1	7.97678
22042	1	7.97619	Carbonic anhydrase (Fragment)
35146	1	7.97596
41594	1	7.97378
77903	1	7.97321
91492	1	7.97239
48769	1	7.97033
44617	1	7.96897
108259	1	7.96769
43835	1	7.96747
50619	1	7.96678
41042	1	7.96613
51009	1	7.96511
50983	1	7.96437
50721	1	7.96378
44054	1	7.96333
48573	1	7.96243
52919	1	7.9618
110214	1	7.96178
52228	1	7.96074
44560	1	7.96052
38421	1	7.96036
95553	1	7.95908
43763	1	7.95802
52086	1	7.95716
108256	1	7.95696
48890	1	7.95658
33889	1	7.95647
56810	1	7.95632
79898	1	7.95619
40364	1	7.95595
44957	1	7.95545
111262	1	7.95528
43129	1	7.955
53055	1	7.95496
46683	1	7.9534
42099	1	7.95219
41271	1	7.95217
42702	1	7.95216
51005	1	7.95161
34626	1	7.95026
13795	1	7.94999
51238	1	7.94959
52015	1	7.94947
108592	1	7.949
14225	1	7.94889
108445	1	7.9473
108535	1	7.94524
53242	1	7.94512
41701	1	7.94441
44453	1	7.94355
23367	1	7.94352
37142	1	7.94298
43398	1	7.94296
47190	1	7.94259
51262	1	7.94196
52400	1	7.94186
47110	1	7.94114
53261	1	7.94103
43484	1	7.94072
39071	1	7.9407
40548	1	7.93935
47166	1	7.93928
40122	1	7.93879
29905	1	7.93855
49854	1	7.93839
46504	1	7.93783
42590	1	7.93746
43488	1	7.93507
79088	1	7.93453
51280	1	7.93436
51171	1	7.93436
42086	1	7.93421
55207	1	7.93365
39217	1	7.93306
49283	1	7.93298
70094	1	7.93266
44264	1	7.93261
38962	1	7.93187
12197	1	7.93132
92304	1	7.93118
46305	1	7.93077
44520	1	7.92919
52892	1	7.92897
78040	1	7.92863
52885	1	7.92843
42972	1	7.92794
43571	1	7.92767
64328	1	7.92752
52695	1	7.92713
41410	1	7.92576
43123	1	7.92564
34631	0.998615	7.92545	Fe2OG dioxygenase domain-containing protein (Fragment)
42970	1	7.92544
52251	1	7.9243
85071	1	7.92407
38651	1	7.92399
55378	1	7.92357
54260	1	7.92268
93737	1	7.92159
43162	1	7.92134
45190	1	7.92104
39016	1	7.92085
45981	1	7.92055
51098	1	7.92042
50745	1	7.92039
50040	1	7.91989
49253	1	7.91989
44330	1	7.91891
49172	1	7.91833
56644	1	7.91722
90428	1	7.91674
54033	1	7.91663
108722	1	7.91635
43024	1	7.91612
38579	1	7.91586
43114	1	7.91533
46083	1	7.91496
44214	1	7.91474
49197	1	7.91449
50085	1	7.91435
46659	1	7.91401
55513	1	7.91344
51842	1	7.91329
47288	1	7.9132
39068	1	7.91229
38890	1	7.91106
50741	1	7.9108
109546	1	7.91057
44732	1	7.90837
109742	1	7.90741
49752	1	7.90701
43716	1	7.90609
46262	1	7.90446
48500	1	7.90436
54282	1	7.90379
68684	1	7.90348
40059	1	7.902
55886	1	7.90181
25723	1	7.90081
34557	1	7.90004
52175	1	7.89934
42824	1	7.89841
50143	1	7.89831
42845	1	7.89826
51342	1	7.89819
39069	1	7.89798
49910	1	7.89773
50155	1	7.89634
40054	1	7.89517
92283	1	7.8951
44930	1	7.89442
40119	1	7.89346
66768	1	7.89326
39072	1	7.89014
41491	1	7.89003
46699	1	7.88991
40411	1	7.8893
50886	1	7.88924
53767	1	7.8884
108248	1	7.88793
44897	1	7.88775
48941	1	7.88731
7848	1	7.88729
109126	1	7.88632
42764	1	7.88609
48977	1	7.88541
79341	1	7.88538
46105	1	7.88375
49169	1	7.88349
59967	1	7.88342
44233	1	7.88298
35633	1	7.88257
44170	1	7.88222
48052	1	7.88188
104159	1	7.88139
55140	1	7.88035
44923	1	7.87901
45331	1	7.87901
49657	1	7.87873
57267	1	7.87869
50423	1	7.87826
51782	1	7.87773
25725	1	7.87766
40129	1	7.87725
39970	1	7.87674
61557	1	7.87667
41538	1	7.87657
38514	1	7.87648
107801	1	7.87628
49321	1	7.87527
40677	1	7.87441
47432	1	7.87432
43215	1	7.87414
105525	1	7.87368	Guanylate cyclase domain-containing protein (Fragment)
53663	1	7.87304
92116	1	7.87286
42672	1	7.8715
42627	1	7.87077
33768	1	7.8702
54173	1	7.87018
38151	1	7.86996
58088	1	7.86974
43834	1	7.8691
26602	1	7.86833
43209	1	7.86786
40616	1	7.8678
50361	1	7.8674
41546	1	7.86711
38669	1	7.86689
67768	1	7.86686
107659	1	7.86627
63032	1	7.86496
43566	1	7.8649
42582	1	7.86469
14924	1	7.86451
40064	1	7.86395
47341	1	7.86392
43694	1	7.86336
49089	1	7.86256
35541	1	7.86233
43823	1	7.86073
45428	1	7.86045
60169	1	7.86032
47892	1	7.86023
48329	1	7.8595
44376	1	7.85929
53419	1	7.85872
49711	1	7.85836
42559	1	7.8572
51690	1	7.85687
51184	1	7.85664
38513	1	7.85571
77001	1	7.85566
42756	1	7.85329
40669	1	7.85242
113466	1	7.85166
43946	1	7.85154
45014	1	7.84989
36912	1	7.8497
71664	1	7.84966
54985	1	7.84952
32510	1	7.84937
45889	1	7.84912
41897	1	7.84904
9897	1	7.84861
49100	1	7.8479
49720	1	7.84744
42733	1	7.84655
41530	1	7.84654
54781	1	7.84561
43094	1	7.84441
108548	1	7.84386
43864	1	7.84364
50053	1	7.84321
42831	1	7.84314
109398	1	7.84046
46157	1	7.84005
77772	1	7.84002
50258	1	7.83989
37681	1	7.83831
49017	1	7.83763
109677	1	7.8375
38635	1	7.83707
53158	1	7.83677
41040	1	7.83642
70029	1	7.83627
37309	1	7.83517
45964	1	7.83377
45151	1	7.8337
42444	1	7.83321
50743	1	7.83308
55307	1	7.83256
45150	1	7.83229
45309	1	7.83222
93767	1	7.83197
108636	1	7.8302
76839	1	7.82935
38411	1	7.82795
40619	1	7.82785
50993	1	7.82773
49066	1	7.82745
51677	1	7.82595
107693	1	7.82574
40312	1	7.82523
43554	1	7.8252
37714	1	7.82416
49502	1	7.82388
49680	1	7.82333
40974	1	7.82243
41971	1	7.82213
53336	1	7.82092
44875	1	7.82087
38510	1	7.81963
40438	1	7.81889
52104	1	7.81812
45913	1	7.81666
55164	1	7.81614
46022	1	7.81582
45019	1	7.81333
101789	1	7.81321
52303	1	7.81274
107691	1	7.81233
67206	1	7.81158
34541	1	7.81132
49527	1	7.81078
22012	1	7.81065	Leucine-rich repeat extensin-like protein 4
55121	1	7.81034
50551	1	7.81014
47090	1	7.80971
39216	1	7.80903
51112	1	7.80871
13203	1	7.80846
91093	1	7.80799	Exonuclease domain-containing protein
41006	1	7.80796
35936	0.998307	7.8074	PUB domain-containing protein (Fragment)
41534	1	7.80705
42822	1	7.80672
88270	1	7.80668
46460	1	7.80658
42704	1	7.80607
50421	1	7.80521
44204	1	7.80484
14767	1	7.80397
50151	1	7.8027
51698	1	7.80261
53484	1	7.80212
54287	1	7.80156
43746	1	7.80146
42395	1	7.80094
43421	1	7.80053
52309	1	7.79994
69328	1	7.79934
41104	1	7.79898
49489	1	7.79808
61411	1	7.79749
38848	1	7.79727
39896	1	7.79668
104037	1	7.79621
46017	1	7.79507
48959	1	7.79476
50618	1	7.79452
48829	1	7.79399
49497	1	7.79385
41665	1	7.79351
50561	1	7.79336
42150	1	7.79306
43167	1	7.79279
109589	1	7.79252
14392	1	7.79229
51091	1	7.79107
83190	1	7.7899
13936	1	7.78851
69749	1	7.78812
55265	1	7.78796
40976	1	7.78783
37360	1	7.78781
56117	1	7.78773
46280	1	7.78723
47615	1	7.78714
39807	1	7.78711
39355	1	7.78707
36406	1	7.78623
42541	1	7.78553
45020	1	7.78543
21265	1	7.78499
52599	1	7.78493
51323	1	7.78464
48214	1	7.78458
49728	1	7.7845
109348	1	7.78439
35852	1	7.78395
49994	1	7.78326
45682	1	7.78256
49856	1	7.78205
50430	1	7.78177
43608	1	7.7811
31357	1	7.78109
42525	1	7.78021
50356	1	7.77984
43357	1	7.77952
42524	1	7.77935
104036	1	7.77889
109252	1	7.77844
40318	1	7.77829
44374	1	7.77797
45556	1	7.77755
49614	1	7.77742
66341	1	7.77739
51924	1	7.77685
45773	1	7.77668
49498	1	7.7765
38414	1	7.77616
41641	1	7.77576
40689	1	7.77347
51324	1	7.77337
39648	1	7.77302
45149	1	7.77287
43371	1	7.77151
41241	1	7.77091
49499	1	7.77081
55122	1	7.77074
108823	1	7.77047
36978	1	7.76998
56011	1	7.76994
106122	1	7.76879
37988	1	7.76869
43711	1	7.76846
46251	1	7.76771
42644	1	7.76765
53825	1	7.76738
40063	1	7.76734
46087	1	7.76655	60S ribosomal protein L32
47850	1	7.7663
113175	1	7.76594
48215	1	7.7658
41101	1	7.76579
51391	1	7.76546
108399	1	7.76504
91663	1	7.76463
53260	1	7.76392
44953	1	7.76326
41345	1	7.76257
27747	1	7.76226
49219	1	7.76178
45343	1	7.76172
78248	1	7.76171
45404	1	7.76124
35156	1	7.76089
37310	1	7.7597
51411	1	7.7593
37956	1	7.75926
50620	1	7.75878
59362	1	7.7581
52798	1	7.75795
43798	1	7.75758
45911	1	7.75717
48973	1	7.75609
73476	1	7.75586
37792	1	7.75561
23077	1	7.75499
41790	1	7.75472
53367	1	7.75365
69207	1	7.75284
53167	1	7.75282
78430	1	7.75213
38436	1	7.75199
11488	1	7.75189
40407	1	7.75128
43089	1	7.75064
108257	1	7.75029
38515	1	7.75002
43158	1	7.75002
46021	1	7.7498
53219	1	7.74914
50838	1	7.74912
44944	1	7.74895
51211	1	7.74856
40582	1	7.74756
49713	1	7.7465
50188	1	7.74459
50283	1	7.74457
38583	1	7.74431
44169	1	7.74356
48415	1	7.74307
52379	1	7.74286
74147	1	7.74208
52382	1	7.74176
47306	1	7.74132
109576	1	7.7411
45369	1	7.74041
44576	1	7.74017
93540	1	7.73983
39663	1	7.73918
53184	1	7.73916
42935	1	7.73858
35870	1	7.73737
54443	1	7.73402
42510	1	7.73318
14583	1	7.73302
42643	1	7.733
108877	1	7.73146
41158	1	7.73127
44208	1	7.73118
45654	1	7.73108
44256	1	7.73045
55026	1	7.72925
40797	1	7.72864
44291	1	7.72821
48877	1	7.72812
37715	1	7.72777
52105	1	7.72724
43021	1	7.72708
42963	1	7.72611
37472	1	7.72604
109319	1	7.72558
39665	1	7.72452
52156	1	7.72374
44089	1	7.72354
37838	1	7.72353
106971	1	7.72334
104160	1	7.723
49690	1	7.72231
49507	1	7.72186
41662	1	7.72182
48277	1	7.72091
109466	1	7.71966
43900	1	7.71947
41070	1	7.71814
50324	1	7.7175
108210	1	7.71712
43093	1	7.71694
67729	1	7.71679
63546	1	7.71664
41522	1	7.71553
42876	1	7.71512
44344	1	7.71511
25726	1	7.71425
45285	1	7.71256
89508	1	7.7123
48998	1	7.71196
85067	1	7.71166
44341	1	7.70973
43794	1	7.70949
45011	1	7.7094
54413	1	7.70931
44199	1	7.70925
91014	1	7.70877
14988	1	7.70781
109502	1	7.70695
70022	1	7.70682
78291	1	7.70679
42090	1	7.70646
44115	1	7.7063
48254	1	7.70623
45326	1	7.70494
41401	1	7.70464
45688	1	7.70427
38853	1	7.70359
50004	1	7.70342
42216	1	7.70287
108342	1	7.70225
103269	1	7.70223
50576	1	7.70221
40108	1	7.70197
53601	1	7.70194
45890	1	7.70102
101767	1	7.701	Vacuolar H+-ATPase V1 sector, subunit D
75797	1	7.70098
44375	1	7.70077
48595	1	7.70038
43947	1	7.70008
54866	1	7.69898
50894	1	7.69847
40090	1	7.69845
49282	1	7.69826
103507	1	7.69692	Reverse transcriptase domain-containing protein
43316	1	7.69647
14116	1	7.69606
106253	1	7.69596
12881	1	7.69551
44034	1	7.69512
51251	1	7.69221
43060	1	7.69126
45057	1	7.69096
55137	1	7.69085
90098	1	7.6905
68802	1	7.6903
43662	1	7.69022
49177	1	7.69021
46146	1	7.68855
38520	1	7.68789
109521	1	7.6878
41257	1	7.68768
109631	1	7.68754
41280	1	7.68748
33863	1	7.68686
37162	1	7.68651
39221	1	7.68461
39757	1	7.68417
41132	1	7.68254
40524	1	7.68199
14742	1	7.68149
42909	1	7.6811
40671	1	7.68101
41699	1	7.68027
49845	1	7.67903
43806	1	7.67833
39591	1	7.67786
52117	1	7.67782
50606	1	7.67754
54184	1	7.67639
45760	1	7.67586
35142	1	7.67468
40709	1	7.67404
53588	1	7.67381
41259	1	7.6736
36850	1	7.67315
55222	1	7.67265
91496	1	7.67248
18724	1	7.67199
107474	1	7.67195
37682	1	7.67123
34552	1	7.6705
59957	1	7.67024
54482	1	7.66977
40492	1	7.66968
40291	1	7.66915
34554	1	7.66895
107264	1	7.66832
47254	1	7.66828
54765	1	7.66784
55342	1	7.66784
52611	1	7.66716
40114	1	7.66687
37993	1	7.66666
42937	1	7.66591
109683	1	7.66586
31649	1	7.66525
40734	1	7.66501
52078	1	7.6649
103801	1	7.66483
53662	1	7.66457
44622	1	7.66436
108874	1	7.66434
52226	1	7.66363
37612	1	7.66345
53027	1	7.66234
50107	1	7.66216
52331	1	7.66095
107232	1	7.66059
26597	1	7.66026
48016	1	7.65991
49168	1	7.6595
107694	1	7.65862
39268	1	7.65855
23507	1	7.65686
108640	1	7.6568
90170	1	7.65676
14467	1	7.65667
24002	1	7.65663
51169	1	7.6566
44799	1	7.6565
44847	1	7.65582
44202	1	7.65556
38265	1	7.65555
41282	1	7.65543
49060	1	7.65489
51325	1	7.65442
96068	1	7.65434
52971	1	7.65306
109614	1	7.6529
39042	1	7.65266
41531	1	7.65188
40049	1	7.65181
41844	1	7.65162
48596	1	7.65082
101759	1	7.65045	ABC transporter domain-containing protein (Fragment)
47773	1	7.64961
52961	1	7.64818
44253	1	7.64813
46782	1	7.64811
44015	1	7.64775
45234	1	7.6476
49258	1	7.64759
55003	1	7.64749
44956	1	7.64737
38987	1	7.64737
40264	1	7.64702
48711	1	7.64609
32095	1	7.64604	Dynein intermediate chain axonemal isoform A
42782	1	7.64589
51247	1	7.64546
37677	1	7.64493
50617	1	7.64452
108513	1	7.6437
43792	1	7.64341
39634	1	7.64242
40525	1	7.64204
45290	1	7.64186
45329	1	7.64098
58489	1	7.64035
50090	1	7.6403
109352	1	7.63967
36854	1	7.63934
52447	1	7.63811
44647	1	7.63808
44260	1	7.63765
53366	1	7.63752
43469	1	7.63608
36694	1	7.63581
83229	1	7.635
49400	1	7.63414
39957	1	7.63353
53381	1	7.633
49184	1	7.63268
67243	1	7.63261
51734	1	7.63245
33766	1	7.63223
46158	1	7.63198
44565	1	7.63183
41660	1	7.63175
39793	1	7.62942
42663	1	7.6292
47662	1	7.62891
109497	1	7.62801
53308	1	7.62786
38849	1	7.62749
31790	1	7.62744
46848	1	7.6272
37477	1	7.62679
40437	1	7.62555
50471	1	7.62513
50673	1	7.62381
104783	1	7.62352	Epimerase
34538	1	7.62262
14371	1	7.62262
39661	1	7.62192
64244	1	7.62111
38650	1	7.62089
31549	1	7.61918	DNA polymerase epsilon catalytic subunit
40310	1	7.61842
41096	1	7.61795
49793	1	7.6172
109308	1	7.61697
45043	1	7.61665
38407	1	7.61638
40473	1	7.61592
31362	1	7.61536
35800	1	7.61509
42945	1	7.61459
40313	1	7.61433
62729	1	7.61257
99717	1	7.61229	ADF-H domain-containing protein (Fragment)
37476	1	7.61178
41336	1	7.61135
51102	1	7.61118
109615	1	7.61097
112832	1	7.61045
49622	1	7.60903
37787	1	7.60887
48859	1	7.60867
47228	1	7.60852
109349	1	7.60847
49059	1	7.60828
25763	1	7.60785
71771	1	7.6059
47614	1	7.60517
49853	1	7.60493
42991	1	7.60472
48724	1	7.60444
44893	1	7.60427
41110	1	7.60386
45571	1	7.60316
46999	1	7.6015
42697	1	7.60109
109228	1	7.60102
54193	1	7.60062
74649	1	7.59999
51320	1	7.59976
53303	1	7.59957
46342	1	7.59794
49317	1	7.59789
71538	1	7.59784
13723	1	7.5975
46687	1	7.59742
53622	1	7.59614
51343	1	7.59592
82654	1	7.59577
45592	1	7.59565
50451	1	7.59505
40052	1	7.59445
42343	1	7.59419
49601	1	7.59325
40448	1	7.59264
38616	1	7.59191
35157	1	7.59115
45403	1	7.5907
48847	1	7.5904
43115	1	7.59007
38573	1	7.58972
54504	1	7.58971
63675	1	7.58918
51369	1	7.58886
63434	1	7.5873
50114	1	7.58725
103112	1	7.58697
27097	0.998248	7.58689	Trehalose-phosphatase
49222	1	7.58687
51705	1	7.58686
14566	1	7.58684
53169	1	7.58623
48150	1	7.58576
47215	1	7.58537
39811	1	7.58529
50192	1	7.58447
41014	1	7.58433
70030	1	7.5838
48580	1	7.58365
43356	1	7.58329
51250	1	7.58241
42506	1	7.58236
75761	1	7.58229
108487	1	7.58222
44601	1	7.58192
83393	1	7.58187
38598	1	7.58135
45707	1	7.58047
53192	1	7.57939
106616	1	7.57909
38417	1	7.57873
43204	1	7.5783
49149	1	7.57764
52208	1	7.57763
49369	1	7.57762
43650	1	7.57501
44119	1	7.57493
41875	1	7.57476
54160	1	7.57461
39152	1	7.57335
43343	1	7.5732
49721	1	7.5727
107117	1	7.57239
45604	1	7.57177
100156	1	7.57163	Integrase catalytic domain-containing protein
54848	1	7.57051
46468	1	7.56993
40323	1	7.56853
108255	1	7.56853
51291	1	7.56852
106521	1	7.56833
54231	1	7.56831
36408	1	7.56827
39643	1	7.56815
53950	1	7.56808
50147	1	7.56758
43682	1	7.5665
52573	1	7.56636
44720	1	7.56619
41743	1	7.56609
53349	1	7.56607
107692	1	7.56587
33883	1	7.56548
46666	1	7.56421
39809	1	7.5642
41965	1	7.56373
41698	1	7.56372
101140	1	7.56362
62094	1	7.56346
91559	1	7.56246
58884	1	7.56136
73960	1	7.56134
50814	1	7.56123
113281	1	7.56005
104063	1	7.55972
50893	1	7.55945
46492	1	7.55916
47221	1	7.55901
9984	1	7.55882
39673	1	7.55741
42826	1	7.55715
50148	1	7.55675
53362	1	7.55635
52868	1	7.55628
24499	1	7.55594
43315	1	7.55514
49765	1	7.55407
56451	1	7.55383
40805	1	7.55336
108300	1	7.55317
107475	1	7.55294
40848	1	7.55222
40216	1	7.55197
32365	1	7.55152
40513	1	7.55047
35413	1	7.5503
44148	1	7.55028
47759	1	7.55025
51837	1	7.55011
38475	1	7.54939
43926	1	7.54883
46850	1	7.54816
67957	1	7.54693
41847	1	7.54687
51276	1	7.54663
26606	1	7.54497
93159	1	7.54479
42871	1	7.54439
108639	1	7.5438
49394	1	7.54379
42863	1	7.5437
52043	1	7.54346
48489	1	7.54342
75832	1	7.54342
14466	1	7.543
51895	1	7.54247
52729	1	7.54181
44325	1	7.54085
92619	1	7.5406
52696	1	7.54003
48712	1	7.53928
48840	1	7.53856
51858	1	7.53843
65399	1	7.53832
24440	1	7.53786
92701	1	7.53701
48471	1	7.53689
46704	1	7.53687
109373	1	7.53611
22908	1	7.53603	Fatty acid hydroxylase domain-containing protein (Fragment)
42024	1	7.53566
41968	1	7.53405
43819	1	7.53356
48930	1	7.53288
48960	1	7.53271
43821	1	7.53264
54302	1	7.53231
40055	1	7.53199
39882	1	7.53197
41138	1	7.5312
49474	1	7.53067
49555	1	7.53032
53694	1	7.52938
50087	1	7.52867
48572	1	7.52805
41581	1	7.52798
50349	1	7.52766
43899	1	7.52735
35422	1	7.52711
40711	1	7.52704
31349	1	7.52692
51335	1	7.52666
106261	1	7.52586
72718	1	7.52573
34547	1	7.52521
111759	1	7.52456
39481	1	7.52444
45457	1	7.52435
53418	1	7.5238
50915	1	7.52363
43261	1	7.52266
48670	1	7.52256
49849	1	7.52205
46625	1	7.52195
39909	1	7.52084
109083	1	7.5207
43641	1	7.52048
51807	1	7.51894
35759	1	7.51894
100849	1	7.51891
106972	1	7.51842
41429	1	7.51811
52274	1	7.51809
109396	1	7.51736
52041	1	7.51732
50319	1	7.5165
48997	1	7.51598
42668	1	7.51595
43313	1	7.5158
45882	1	7.5153
41194	1	7.51509
45751	1	7.51505
31657	1	7.51419
48147	1	7.51391
51489	1	7.51386
37678	1	7.51383
40633	1	7.51376
108377	1	7.51355
42449	1	7.51332
52523	1	7.51253
13995	1	7.51191
31363	1	7.51163
101754	0.998715	7.51057
100908	0.99951	7.51057	Protein-serine/threonine kinase
53589	1	7.51056
52017	1	7.51014
48311	1	7.5101
41418	1	7.50988
51146	1	7.50914
40409	1	7.50879
49536	1	7.50841
41861	1	7.5081
40617	1	7.50715
65747	1	7.50699
68541	1	7.50688
53614	1	7.50662
42748	1	7.50598
53447	1	7.50522
44085	1	7.50456
52550	1	7.5045
42266	1	7.50385
111068	1	7.50353
41121	1	7.50287
42294	1	7.50247
41536	1	7.50211
[truncated: 9,374 more rows]
